# Supplementary material for: Comparative Analysis of CRISPR/Cas9 Delivery Methods in Marine Teleost Cell Lines
Source: Int J Mol Sci. 2025 Nov 3;26(21):10703. doi: 10.3390/ijms262110703 (PMC12610623; doi:10.3390/ijms262110703)
Supplement: Supplementary file 1 [file ijms-26-10703-s001.zip]

Archive with 8 entries (8 files):
- .DS_Store
- Cas9 nucleo.AVI
- Composite-1.avi
- Composite.avi
- NANO.avi
- Sin ti╠ütulo 5.numbers
- Supplementary Materials_v2.2.pdf
- ~$pplementary Materials_v2.2.docx
